# Supplementary material for: Transcriptomic Analysis of Postnatal Rat Carotid Body Development
Source: Genes (Basel). 2024 Feb 27;15(3):302. doi: 10.3390/genes15030302 (PMC10970570; doi:10.3390/genes15030302)
Supplement: Supplementary file 1 [file genes-15-00302-s001.zip]

Archive with 1 entries (1 files):
- genes-2886155-supplementary.pdf
